# Supplementary material for: Double maternal-effect: duplicated nucleoplasmin 2 genes, npm2a and npm2b, with essential but distinct functions are shared by fish and tetrapods
Source: BMC Evol Biol. 2018 Nov 12;18:167. doi: 10.1186/s12862-018-1281-3 (PMC6233590; doi:10.1186/s12862-018-1281-3)
Supplement: Supplementary file 2 — List of Npm2 protein sequences used in the phylogenetic analysis. (XLSX 21 kb) [file 12862_2018_1281_MOESM2_ESM.xlsx]

## Sheet: Feuil1
Table S2. List of Npm2 protein sequences used in the phylogenetic analysis.
Species common name	Species latin name	Database	Sequence ID	Annotation	Sequence
Human	Homo sapiens	NCBI	NP_877724.1	Npm2b	MNLSSASSTEEKAVTTVLWGCELSQERRTWTFRPQLEGKQSCRLLLHTICLGEKAKEEMHRVEILPPANQEDKKMQPVTIASLQASVLPMVSMVGVQLSPPVTFQLRAGSGPVFLSGQERYEASDLTWEEEEEEEGEEEEEEEEDDEDEDADISLEEQSPVKQVKRLVPQKQASVAKKKKLEKEEEEIRASVRDKSPVKKAKATARAKKPGFKK
Human	Homo sapiens	NCBI	NP_008924.1	Npm3	MAAGTAAALAFLSQESRTRAGGVGGLRVPAPVTMDSFFFGCELSGHTRSFTFKVEEEDDAEHVLALTMLCLTEGAKDECNVVEVVARNHDHQEIAVPVANLKLSCQPMLSLDDFQLQPPVTFRLKSGSGPVRITGRHQIVTMSNDVSEEESEEEEEDSDEEEVELCPILPAKKQGGRP
Human	Homo sapiens	NCBI	NP_954654.1	Npm1	MEDSMDMDMSPLRPQNYLFGCELKADKDYHFKVDNDENEHQLSLRTVSLGAGAKDELHIVEAEAMNYEGSPIKVTLATLKMSVQPTVSLGGFEITPPVVLRLKCGSGPVHISGQHLVAVEEDAESEDEEEEDVKLLSISGKRSAPGGGSKVPQKKVKLAADEDDDDDDEEDDDEDDDDDDFDDEEAEEKAPVKKGQESFKKQEKTPKTPKGPSSVEDIKAKMQASIEKGGSLPKVEAKFINYVKNCFRMTDQEAIQDLWQWRKSL
Mouse	Mus musculus	NCBI	AAI04059.1	Npm2b	MSRHSTSSVTETTAKNMLWGSELNQEKQTCTFRGQCEKKDSCKLLLSTICLGEKAKEEVNRVEVLSQEGRKPPITIATLKASVLPMVTVSGIELSPPVTFRLRTGSGPVFLSGLECYETSDLTWEDDEEEEEEEEEEDEDEDADISLEEIPVKQVKRVAPQKQMSIAKKKKVEKEEDETVVRPSPQDKSPWKKEKSTPRAKKPVTKK
Rat	Ratus norvegicus	NCBI	NP_976085.1	Npm2b	MSRHSTSSMTETTAKNMLWGSELTQEKQTCTFRAQGERKDSCKLLLSTICLGEKAKEEVNRVEILPQEDRKSPITVATLKASVLPMVTVTGIELSPPVTFRLRAGSGPVFLSGQECYETSDMAWEDDEEEEEEEEEDEDEDEDADLSLEEIPIKQVKRAAPQRPTSIAKRKKVDKEEEAAVRPSPQDKSPWKKGKSTPKPKRSTSKK
Guinea_Pig	Cavia porcellus	ENSEMBL v.75.1	ENSCPOG00000004521	Npm2b	MSHRSTSSLEDKAERTVPWGAELNFERRICTFRPQAEEDSCRLVLSAICLGEKAKEEVNRVEIVPSATPEDKRPQTITIATLKLSVLPMVAMAGISLSPPVTFQLRAGSGPVFLSGQECHYGGRETLSTPCGVLNPETQGSRIGGKDVSIEDTPSKLVKRLVPQKQTSVAKVEKEEEDTARARRSVYYKTPSKKGKSSERSRKLEAKK
Pig	Sus scrofa	NCBI	NP_001182291.1	Npm2b	MNRSRTSSTSEKATVALLWGCELNQEKPTCTFRPQKEGKQDCKLLLSTICLGEKAREEMNLVEILPPAGQDNRKRKAITLASLRASVLPMVVLVGLELSPPVTFQLRAGSGPVFLSGQEYYDPSDLSWEEDEEEEEGPEEEEEEEDDDDDDDDDDDIDVSLEKETPVKQVKRLAPQKQTSAAKKKKVEKEEAVRHSLKGKSPVEKARVTLKPKKLGSKK
Cow	Bos taurus	NCBI	NP_001162177.1	Npm2b	MNRSPISSTSEKETLSLLWGCELNQERPTWTFKPQKVGKQDCVLLLSTISLGEKAKEEVNVVEILPSASPDDKKRRPLTLASLRASVLPMVVLGLEFSPPVTFQLRAGSGPVFLCGQEHYNRFWEEVEEEDDDLEEEEDDDDDDEDIDMFLEETPVKQVKRLAPQKQTSAAKEKKVEKKEEAVRHHLKGSPAGKPKKPGR
Panda	Ailuropoda melanoleuca	NCBI	XP_002914845.1	Npm2b	GETGSPSLEPARPPRSSPFAGCELNQEKRTWTVKAQQEGKQDCKLLLSTICLGEKAKEEVNLVEILPPASQEDKKTKPITIASLRASVLPMVTLMGLELSPPVTFQLRAGSGPVFLSGQAAADTADLSWEEEEEELEEEGDSDEVDDEDEDEDDVDVSLEEETPVKQVKRLASQKQASIAKKKKVEKEEEAVRPSLKDKSPVRKAKATLKPKKPGSKK
Opossum	Monodelphis domestica	ENSEMBL v.75.1	ENSMODG00000009677	Npm2b	SENAIHTILWGCELSQENRSYTFDPLEDGDHKLILNMVCLGEKTKDEPNIVEVIPPPDENGKKRPPVPIAMLKPSVLPMANISGMELTSPVTFHLRSGSGPVHISGRNLTEEGEREEEEASEEEEEASEEEEEEEEDADEDSDEISLGTSPPKSTKRLASNSQAGVAKKKKLEEEHREMKMSVKVSTVMKKAKwwwxss
Emperor Penguin	Aptenodytes forsteri	NCBI	predicted in this study	Npm2a	MSSSSPFSRLLSEERPVAALWGCQLNTGTRSCVVQEDDDFLEHLVLLRTICLGAEARDELHVVAVDSKNTYGDHKPVPIAALRTSVLPMISLKGLELVPPVTFVLKCGAGPVYLSGQHVTLEDDAKYETHEEELLEEDIGDEDDARAS
Emperor Penguin	Aptenodytes forsteri	NCBI	XP_009284463.1	Npm2b	MSLTDSIDIDSKSEKPVSLIWGCELSSERDSYTFQVLEEWQCEQQLALRTICLGEMARDEFHVVEIMSAEEGDASSPVPLATLKPSVLPMATLVGVELTPPVTFHLRAGSGPVYISGQHVSMMPNLSWDEEEEEEEEDAEEEEPAEELPEKPPKGQAAKKGSAAKKRRLEKEDELNNISPEDPLPSKGRGAGRGRKAAAKK
Turkey	Meleagris gallopavo	NCBI	predicted in this study	Npm2a	MGCRCSLFAAQGGDLCSVLFLARTWFLVLCRMSSSSPALRSQSEDRTAAVLWGCELSVNSQSCVVKEDDDFLEHLVLLKTISLGADARDELHVVAVESKNTYGDHKPVPIASLRVSVLPMISLKGLEFVPPVTFMLQCGTGPVYLSGQHVTLEDVSRCKAHEEELLDMDGSDEDDARAVQNGE
Ibis	Nipponia nippon	NCBI	predicted in this study	Npm2a	MSSSPFSRLLSEERPIAALWGCQLNTGTRSCVVKEDDDFLEHLVLLRTICLGAEARDELHVVAVDSKNTYGDHKPVPIAALRTSVLPMISLKGLELVPPVTFVLKCGAGPVYLSGQHVTPLHLLFSVEDDAKYEAHEEELSEEDIGAYRRKPLSQGASPGAGQDPAPLRGRTATAKL
Ibis	Nipponia nippon	NCBI	XP_009467137.1	Npm2b	MSLTDSIDIDSKSEKPVSLIWGCELSSERDSYTFQVPEEWQCEQQLALRTICLGEMARDEFHVVEIVPAEEGDARAPVPLATLKPSVLPMATLVGVELTPPVTFHLRAGSGPIYISGQHVSMMPNLSWDEEEEEEEEDAEEEEPAEEVSEKPPKGQATKKGSAAKKRRLEKEDEL
Ostrich	Struthio camelus australis	NCBI	XP_009676000.1	Npm2b	MSLTDSIDVDSKSEKPMSLIWGCELSSERDSYTFQVPDEWQYEQQLALRTICLGEKARDEFHVVEIVPAEDGEAPRAPVPLATLKPSVLVELASPTVMPNLSWDEEEEAAEEEESAEESPEKPPKAQAAKKGSVAKRRLEKDEELNSVSSEDPLPSKGRGAGRGKKPAAKK
Little Egret	Egretta garzetta	NCBI	XP_009638844.1	Npm2b	MSLTDSTDIDSKSEKPVSVIWGCELSSERDSYTFQVLEEWECEQQLALRTICLGEMARDEFHVVEMVPADEGTTHTPVPLATLKPSVLPMAPLVGVELTPPVTFRLRAGSGPLYISGQYVSSKYDLSWDEEDEEEEEEPAEESLEKSPKGQADKKGNAAKVQKRLESFCSGGVLPQ
Chicken	Gallus gallus	ENSEMBL v.75.1	predicted in this study	Npm2a	MSWFLVLCRMSSSSPALRSLSEDRTAAVLWGCELGVNSRSCVVKEDDDFLEHLVLLRTISLGADARDELHVVAVESKNTYGDHKPVPIASLRVSVLPMVSISLKGLEFVPPVTFMLQCGTGPVYLSGQHITVEDVPRCEAHEEELLDADGGDENNARAAQDGDDKQSKVTLQPSQQPREMQPKSVQNKQPLK
Chicken	Gallus gallus	NCBI	XP_015129406.1	Npm2b	MSLTESIETKSEKPMSFIWGCELSSERSSYTFQVPEEWQCEQQLALRTICLGEKARDEFHVVEVVPAEEGAVPLATLKPSVLPMATLVGVELTPPVTFRLRAGSGPVYISGQHVSLVPDLSWEEEEEEEEEAEEEEEEETPEVPPRGQVAKKGHAAKKRRLEKEAELNNASPEEPLPSKGRGGGRGRKAAARK
Hoatzin	Opisthocomus hoazin	NCBI	XP_009935853.1	Npm2a	MSWLLVLGQLWRMSSSSPFSRLLSEDRPVAALWGCQLNAGARSCVVKEDDDLLEHLVLLRTICLGAEAGDELHVVAVDSKNTSGDNKPVPIAALRTSVLPMISLKGLELLPPVTFVLKCGAGPVYLSGQHVTLEDDARSEAHEEEISEEDTGDEDDARASNGSDPTSARSDQRDKVVVLFARQPRETQPKAAQNKQPLK
Chinese Alligator	Alligator sinensis	NCBI	XP_006023060.1	Npm2a	MNSPLLLPSLLSDEEKPVVVLWGCELNASTRKYIVKEEDDFLEHLVSLKTICLGAEAKDELNVVAVAAKNTYGDNTPMPIASLKLSVLPMATLDGFEFTPPVDFVLKSGTGPVYLHGQHVILKDHEEYEAPCEGLENEEEETEAEMEEKEKSVVEEEGAASG
Chinese Alligator	Alligator sinensis	NCBI	XP_006023053.1	Npm2b	MALTNSINSDSKSEKPISLIWGCELSAENTTCTFKMPDDWAYEQQLALRMICVGEKTNDELNIIEIIPPEDSQDPSPVVLAALKPSVLPMAPMVGVELTPPVTFRLRAGSGPVYITGQHINLVPDDSWMEEEEEEEEEYEEESFQEESPQKATKRQPSSKKASVAKKKKVEKEEVSNPVCSDEDAPSNKGKGAGRGRKPAAKK
Turtle	Chrysemys picta bellii	NCBI	XP_005285289.1	Npm2b	MALNSSANSSSKSEKPVSLIWGCELNHEKQTYTFKIPDEWKYEQQLALRTICLGEKAKDEFNVVEIVPSEDSQDTTPVPLATLKPSVLPMATMVGVELTPPVTFRLRAGSGPVYITGQHVTLVPDLSWDEEEEEEEEVAEEEESQEDSPPKAIKHPASNKRGSIAKKKKMEKEEENHSLALFPLQGRGAGRGRKPAVKK
Python	Python bivittatus	NCBI	XP_007421332.1	Npm2a	MNSLPSSSASTERNPASLFWGCELNDTTPRCVVKEEDDLLEHLVYLRTVTLGEDANDETHVLAVESRNMASVPEPVLIVSLKHSVLAMVCLDGFELLPPVSFILKSGMGPIYLNGQHLILEDDSDYEPTEDDIPDDVDADENSFDEDEIPRAEMQAEEASSQVFITNDDDDDDDDDDDDNNNNNN
Lizard	Anolis carolinensis	NCBI	XP_003225756.1	Npm2b	MALESSSVTSENSGSSRPINLIWGCQLNSKNPSFTFDAPEDPSYDQELNLRTICLGENAKDEFNVVEIVPPKDSKDTTPVHLATLKLSVLPMVALTGLELNPPVTFRLKSGSGPVYLAGQHLAADLPWNEEEEDESLSKEDEDLEESSKEDSPVKFTKKAPAKRTSAATKEKELPVQEKPQEKKATRGRKPAAKGELRV
Xenopus	Xenopus tropicalis	ENSEMBL v.75.1	ENSXETG00000016499	Npm2a	MSSDELQLSSIHSEFGKKPPVVWGCVLSKDDKTYVFEPEDDFLEHLLELWTICLGAETKDETNVVAAELRQTQGKPITIASLRPSVLPMINVNGLEFSTPVTFTLKSGSGPVYISGIHISCNDKLSSFGKEHTCSASFQKKLSHNVKIRVDS
Xenopus	Xenopus tropicalis	ENSEMBL v.75.1	ENSXETG00000010542	Npm2b	MASTASNTSKLEKPVSLIWGCELSEQNKTFEFKISEDEDKCEHQLALRTVCLGDKAKDEFHVVEIVTKEEGAEKPVPIATLKPSILPMATMVGIELTPPVTFRLKAGSGPVYISGQHVAMEDDYSWAEEEDEGEGEEGEEEEEEEDPESPPKAVKRPAATKKAGQAKKKKLDKDDESSEEESPAKKGKGAGRGRKPAAKK
Xenopus	Xenopus tropicalis	NCBI	AAI67920.1	Npm3	MSGFVSSKTQGPPSPAVESYLFGCELSSKTKQYTFQVDEEDDASHCVCLQTISLGAGAKDEHNVVEVTAHNYQDKEVTVPLANLKLSCQPMVNVEYFEIEPPVTFRLTSGSGPVFISGRHYIVINDDIDLSGSDEDDDDEDIDDDDDEEEEVTPIKPAKKSLKTLSHTI
Xenopus	Xenopus tropicalis	NCBI	NP_001079507.1	Npm1	MEDSMDMDNIAPLRPQNFLFGCELKADKKEYSFKVEDDENEHQLSLRTVSLGASAKDELHVVEAEGINYEGKTIKIALASLKPSVQPTVSLGGFEITPPVILRLKSGSGPVYVSGQHLVALEDLESSDDEDEEHEPSPKNAKRIAPDSASKVPRKKTRLEEEEEDSDEDDDDDDEDDDDEDDDEEEEETPVKKTDSTKSKAAQKLNHNGKASALSTTQKTPKTPEQKGKQDTKPQTPKTPKTPLSSEEIKAKMQTYLEKGNVLPKVEVKFANYVKNCFRTENQKVIEDLWKWRQSLKDGK
Xenopus	Xenopus laevis	NCBI	predicted in this study	Npm2a	MSSDELQLSSIHSESDKRPPVVWGCVLSKDHKTYVFKPEDDFLEHLLKLWTICLATEAKDETNVVAAELHHTQGKPITIASLRPSVLPMINVNGLEFSTPVTFTLKSGSGPVYISGIHISLVDDVEDVTPENLF
Xenopus	Xenopus laevis	NCBI	XP_018106252.1	Npm2b	MASTVSNTSKLEKPVSLIWGCELNEQNKTFEFKVEDDEEKCEHQLALRTVCLGDKAKDEFHIVEIVTQEEGAEKSVPIATLKPSILPMATMVGIELTPPVTFRLKAGSGPLYISGQHVAMEEDYSWAEEEDEGEAEGEEEEEEEEDQESPPKAVKRPAATKKAGQAKKKLDKEDESSEEDSPTKKGKGAGRGRKPAAKK
Coelacanth	Latimeria chalumnae	ENSEMBL v.75.1	ENSLACG00000016196	Npm2b	MTSLASNTSKTDKPTSLSWGCELNAEKKAYTFEVPEDRYDHQLALKTVYKICLGADAKDEFNVVELVPREEEDPNAKPLPIATLKASVMPMANMFGIEFHPPVTFQLRTGSGPVYMSGQHVILLEDYTWDEEEEEEEEEEEGSESPPKQMKRSASNKKAGPAKVKVLKKSYDAE
Spotted Gar	Lepisosteus oculatus	SIGENAE	predicted in this study	Npm2a_partial	WCKEAAASILMDPVDVSSISSLSKPVCVLWGCELNGTQRKFNFEVEDDLLENQLFIKTICLSEDASDDLHVIEVEARIMQDVRPIPIATLRASVQPMVSFYCFELMPPVTFNLRSGQGPVYISGQHFM
Spotted Gar	Lepisosteus oculatus	SIGENAE	predicted in this study	Npm2b	MAHSTTNKPEKPLSTLWGCELNEKDRTSTFATDDSKHQHQLALRTMCLGADAKDEFNIVELVSKSEDGAEIRAVPLATLKASAMPTVNLSGIDLIPPVTFRLKTGSGPVYVSGEHVALEDDYSFDEDMEEEEEEEEEEVIEESPPKPVKPARKNTGAGKRKKPEKGEEEEEIVSEEENSPPKKGRGRGRKPAAKK
Bowfin	Amia calva	SIGENAE	predicted in this study	Npm2a	MMNLLFTWYTNSVPLATSRSGWCGEDMDPLNISSISSVHDTVCVLWGCELSSSQRTFVFEVDDDFLEHQLFVRTICLSAEASDQLHVVEVEAKITQNSRPVPIATLRPTVQPMVSFYGFELLPPLSFNLRSGDGPVFISGQHVMLDLDLDEEEEELYPMNSSQKLLKQ
Bowfin	Amia calva	SIGENAE	predicted in this study	Npm2b	MIILVFFFGRCAWVPTRKTSLTSSSYANKPEKPISTIWGCELNDKNKTATFATDDSKHQHQLALRTMCLGADAKDEFNIVELVPNQEEGPHMKPVPLATLKSSIMPTVNLSGFELSPPVTFRLKAGSGPVYVSGEHIAVEEDYSFDEDLEEEEEEEDGEEEEEIEESPPKPVKATKNAAAGKRKKPEKEEEEMPTDDENSPPKKGKGRGRKPAAKK
European Eel	Anguilla anguilla	SIGENAE	predicted in this study	Npm2a	MYSFNDSIASSGTDTVCVLWGCEVSSMKRTAVFEVEDDLLEHQFFIRTICLSAEANEEMHVVEVQDKMLGRSHPVPIATLRPHCLPMVSFSGFELMPPVTFNLRSGQGPVFICGQHVTLEMDEEEEDIVFSKTSTPYAGGRR
European Eel	Anguilla anguilla	SIGENAE	predicted in this study	Npm2b	MSVGDVNKAEKPVSTLWGCELNENNRTGKFKTDDSKHQHQLALRTMCLGESAKDEFNIVELMTGEDESKAFPMATLRASGMPTVNLSGVDLHPPITFHLKYGSGPVYICGEHVALEDDYLDEEMDEEEELAEEEEEDIEESPPKPLKKPAAKNGAGKRKKPEEADEEGTVSDGENPPKKATGRGRKPAAKKV
Butterflyfish	Pantodon buchholzi	SIGENAE	predicted in this study	Npm2a	MDLSNGLSTSSELNFICMAWGCELNSSSRSAKFETEDDLMEHQFFIRTICVSADASEELHVVAVQDRVAECIPIATLSPSCLPAVSFSGFEVVPPVTFQLHSGQGPVYIVGQHVTRKHHRLVLRRGMGTAFVGDLALLSTT
Butterflyfish	Pantodon buchholzi	SIGENAE	predicted in this study	Npm2b	MALNESNPKQEKPISTLWGCELNENNKTGTFRVDDTTHQHQLALRTMCLGAAAKDELNVVELVTDEGQETKTLPFVTLRAAGMPTVNLSGIELPPPVTFRLKNGFGPVYICGEHVALEEYSDDEMDDEEEAEAEEEEEIEESPPKPARKAKSGGTAKRKKPEDADDDGEASDDENNPPKKGKGRGRKPAGKK
Sweetfish	Plecoglossus altivelis	SIGENAE	predicted in this study	Npm2a	MDLSTLSSVSESVCVLWGCELKHTQRKVVFDVEDDLLEHQCFIRTICLSAEATVEMHVVEVKDRVGVCSDLVPIATLHPQCQPMVSFSGFELTPPVTFQLRSGPGPLFITGQHVILALEEDEEEFEPRNLLSWMSFQNQDF
Sweetfish	Plecoglossus altivelis	SIGENAE	predicted in this study	Npm2b	MNKIDKPVSTLWGCELSSKNEAETFKRFRYTNPTGCELSSKNEAETFKADDSNHQHQLALRTMCLGAGAKEEFNIIEVITGEPENGKGVPMATLHAKGMPTVNLSGVDLQPPVTFRLKVGTGPVYICAEHVALEEDFSDSDDDMAEEELEEEEEIESSPEKPVKKPAAKNGVTAGKRKKNEDADGSASDSENNPPKKGKGRGRKKV
Allis Shad	Alosa alosa	SIGENAE	predicted in this study	Npm2a	MAMIEVPKDDSINSFCSSCSSISDKVYVPWGCELTSSKATAVFEVDYPLECQFFVKTICLSAGASDDMHVVAVCDGDGRVKEVPIATLRHTMPMVSFQAFELIPPVTFKLASGQGPVFITGQHITIGLEEDES
Allis Shad	Alosa alosa	SIGENAE	predicted in this study	Npm2b	MNKSDKPLSTLWGCELTEANKEKTFSTEETNLQHQLAVRSMCLGHTAKEEINIIELVTGSGKDATEGIPIATLHAKSMPTVILSGVDLHPPVTFRLKFGSGPVHICAEHVAFGDGGRGGGEDEVEDEEDIEEPPEKPVKKQAAKNGGPVKRKKPEKALDSTLSDDENNPPKKGKGRGRKPAQKV
Elephantnose Fish	Gnathonemus petersi	SIGENAE	predicted in this study	Npm2a	MMLVMSSWRSEEPMQMEAFSDPASSSVLDTVCVIWGCELNGSKKTALFEVEDDLLEHQFFIHTICLSAESSNEMHVVEVKDSIANRCRPVPIATLSPSWMPMVSFSGFELVPPITFTLSSGQGPVFIMGQHITFNVDVTE
Elephantnose Fish	Gnathonemus petersi	SIGENAE	predicted in this study	Npm2b	MASNESSKSEKPISTLWGCELNEKNKTGTFRTDDTELQHQLSLRTMCLGADAKNDEFNVVELVTQQGQDEIKAFPMATLRAPGLPTVNLCGIELHPPITFRLKNGSGPVYICGEHVALEDYSDEEIEEAGEEMSEEEEEEEIEESPPKPAKKPATKREASGKRKKPEEADDGEGSDDENNPPKKGKGRGRKQEAKKV
Arowana	Osteoglossum bicirrhosum	SIGENAE	predicted in this study	Npm2b	MAVNESVASDKPVSTLWGCELSAKSRSCTFRADDAKFEHQLALRTMCLGATASADEFNVVELVTEQGGESKAFPLATLRASGMLTVNLSGMELSPPVTFRLKSGSGPVHVCAEHVALEEFSSEEVEEGEEEERGEEEEEEDEGDEDEPSPKLEKKRATRSAGKRKKPEEADEDVDASDDNPPKKGKGRGRKQLGKSP
Zebrafish	Danio rerio	NCBI	NP_001186842.1	Npm2a	MFANMTSSFDENDSATSFSLSELSTSSSVSDRACVHWGCVLSGSKTTAVFKAENDLLENQFFIKTICLSEDAGDEMHIVAVCDGVGASKPLPIATLRHCMPMISFPGLELIPPVTFKLCSGKGPVFVSAQHITLNPIEMIEEEEEEKQDEEEDEDG
Zebrafish	Danio rerio	NCBI	NP_001116479.2	Npm2b	MSKTEKPLSTLWGCELNESNKEESFKTDDTNHQHQLALRTMCLGHTAKDEFNIVELVTGEGNSNAKAVPIATLHAKSMPTVNLSGLDLHPPVTFRLKHGSGPVFVGAEHVALEEYSDEEELDEEMDEEVEEEEEDIEESPVKKVTKNSAGKRKKPEKGEDEEASDGENPPKKGKGRGRKAKA
Zebrafish	Danio rerio	NCBI	NP_001013502.1	Npm3	MSFVEDEASDSVVDSRSRLESYVFSCELSSGVPFYTFQADEDEDVEHFLELRTICLGDGAKEENNVVEVTAMNHQGKKISVPVANLNITCLPMVSLGEFELMAPVTLRLKSGSGPVTISGLHLVATENEESEISDEDDEEDDDEDDSEEELPSVKPAKKKQKV
Zebrafish	Danio rerio	NCBI	NP_955460.1	Npm1	MDLEQMGPQTFLYGCELKAGKDITFNPEDDDYDHQLSVRMACVDPSTKDELNVVEIEGQDSEGQKVKAVLATLKPSTLPSVCLGGFEITPPVVFRLRTGSGPVHISGQHLVIMGGDQSFDEEEEEEEEETVMTSKKRPALSTPKPSKKMKMDEEDDDDDDEDDDDDDDDEDDDEEDESEEESPVKEKKAPAKPKTPTQNGKGPKPSTPAKQTPQKGKKEQTPKTPQTPRTLADIKSKMMESVAKGVSLPKVQLKFENYVNNCFKGTDPKVVEELWKWRQTVK
Astyanax	Astyanax mexicanus	SIGENAE	predicted in this study	Npm2a	MTTCVPQDVSIASVSLSDLTSSSSVSDRACVQWGCELSAAQTTAVFEVEDELLENQFFIKTICLSAEASDEMHVVAVSDGVGGSKPVPIATLRHCMPMVSFPGLELLPPVTFQLCSGKGPVFISGQHITLSPAEVTVEEEEGGLD
Astyanax	Astyanax mexicanus	SIGENAE	predicted in this study	Npm2b	MNKTEKPLSTLWGCELNDSNKEETFKTDDTNHQHQLALRTMCLGHTAKEEFNIVELVTGEGDSAKAVPIVTLHAKSMTTVNLSGLDLHPPVMFRLKFGSGPVFVGAEHVALEDYSDEELLDEEMDEEEVEEEEEEEDIEESPVKKAKKNGAGKRKKPEKGEDEGDASEGENNPPKKGKGRGRKPLAAKV
Panga	Pangasius hypophthalmus	SIGENAE	predicted in this study	Npm2a	MTSCVDEDVSITSVSLSDITSSSSISDKVCVHWGCELSSSQTTVVFKADDDLLENQFFIKTICLSAQASDEMHVIAVSDGVGESKPVPIATLRHCMPTVSFPALELMPPVTFSLCSGNGPVFISAQHITLNPTENTEEEEEGGRFLADDLTD
Panga	Pangasius hypophthalmus	SIGENAE	predicted in this study	Npm2b	MSKSEKPLSTLWGCELNESNKQESFKTDDTNHQHQLALRTMCLGHTVKDEFNIVELVTGEGDDAKGVPIATLHAKSMPTVNLSGLDLHPPVTFRLKHGSGPVFVGAEHVALEDYSDEEMDDEMEEEVEEEEEDIEESPVKKVSKNGAGKRKKPEKGEDEGEASEGENNPPKKGKGKGRKPLAAKV
Goldeye	Hiodon alosoides	SIGENAE	predicted in this study	Npm2a	MDLLSGSSYVLSPVCVLWGCELSSKERTALFEVEDDLLEHQFFIRTICLSADTNDEMHVVEVQDRITDHDHPVTIGKQVDLRLAMVSFSEFELVPPVIFKLRFGQGPVFISAQHVTLDLEE
Goldeye	Hiodon alosoides	SIGENAE	predicted in this study	Npm2b	MSTNESSKLEKPLSSIWGCELSESNKTGTFRTDDTKHQHQLALRTMCLGAAAKDEFNIVELVTDQEQDEVKAFPLATLRASGMPTVNLSGIDLHPPITFRLKSGSGPVYVAKHVALVDEFSDEDMDDGEEEELEEEEEEEDIVESPPKPAKKSAARNTAAGKRKKPEEVDEDGEVSENNPPKKGKGARKAASFK
Northern Pike	Esox lucius	SIGENAE	predicted in this study	Npm2a	MDLSTLSSVSDTVCVLWGCELSDNQSTAVFEIEEDDLLEHQFFIRTMCLSAEARMEMHVVEVLDRVGVYSKPVPIATLHPKCQPMVSFTGFELMPPVTFSLRSGHGPLFVCGQHVTLGFEEEEEIFFSSP
Northern Pike	Esox lucius	SIGENAE	predicted in this study	Npm2b	MNKQEKPLSTLWGCELGTSHKEETFKTDDTIHQHQLALRTMCLGAGAKEEFNIVELLTGEPDDVKGVPMATLHANGMPTVNLSGIELHPPVTFRLKSGTGPVYICGEHVALEDEFSGMESGEEEMEEEDEEEDIEESPVKPPKKASAKNGNAAGKAGNAAGKRKKPEEADEPVSDDENNPPKKGKGRGRGRGK
Eastern Mudminnow	Umbra pygmae	SIGENAE	predicted in this study	Npm2a	MDLSALSSVSDHVCVLWDCELSDIQRQAVFEIEEEDLLEHQFFIRTMCLSAEASMEMHVVEVQDRVGIHSKPVAIATLHPMCQPMISFSGFELMPPVTFRLRSGRGPLFLCGQHMTLSYEEEDEEIFSSQ
Eastern Mudminnow	Umbra pygmae	SIGENAE	predicted in this study	Npm2b	MTKQEKPLSTLWGCELSTSHNEETFKTDDTIHQHQLALRTMCLGAGAKEEFNIVELMTGEPGSGKGVPVATLHAKAMPTVNLSGIDLHPPVTFRLKSGAGPVYVCGEHVALEDEFSGMESGEEELEGEEEEEDIEESPVKPAKKGSAKNGSAAGKRKKPEEADEPASDDENNPPKKGKARERNQRKRMNLRQMMRTTL
Chinook Salmon	Oncorhynchus tshawytscha	SIGENAE	predicted in this study	Npm2a	MDLSLSPSVSDTVCVLWGCELNDTQRNAVFEIAEDLLEHQFFIRTMCLSAEASKEMHVVEVQDRVGECCKPVPIATLHPMCQPMVSFSGFELKPPVLFNLRSGQGPLFISGQHLTLVYEEEEEEEKRRRRRRRRRRSSNQHPHLITVVSIT
Chinook Salmon	Oncorhynchus tshawytscha	SIGENAE	predicted in this study	Npm2b1	MNKQEKPLSTLWGCELSESKKEGTFKTDDTNHQHQLALRTMCLGAGAKEEFNIVALITGEPDNSKGIPMATLHANGMPTVNLSGIDLHPPVTFQLRSGAGPVYICGEHVALEDDFSGIDSVDEEMEEEEEEEEEEIESPVKPAKKATAKNANVAGKRKKPEEADEPASDDEKNPPKKGKGRGRGRGK
Chinook Salmon	Oncorhynchus tshawytscha	SIGENAE	predicted in this study	Npm2b2	MHKQEKPLSMLWGCELSESKMEETFNTDDTNYQHQLALRTMCLGAGAKGEFNVVELITGEPDNGKGITVATLHASGMPMVNLSGLDLHPPVTFRLKSGAGPVYICGEHIALEDDFSGIESGDEEMEDEEEDIEESPVKPKKALAKSGNAAGKEKTPEAADEPVSDDENPPQKGKGRGQGRGM
American Whitefish	Coregonus clupeaformis	SIGENAE	predicted in this study	Npm2a	MDLSTSSSVSDTVCVLWGCELSDTQRKAVFEIEEEDLLEHQFFIRTMCLSAEASKEMHVVEVQDRVGEYSKPVPIASLHPMCQPMVSFSGFELMPPVTFNLRSGQGPLFISGQHVTLVFEEEEEEEEVFSSTSPLDHVGLH
American Whitefish	Coregonus clupeaformis	SIGENAE	predicted in this study	Npm2b1	MCLGAGAKEEFNIVALITGEPDNGKGIPMATLHANGMPTVNLSGIDLHPPVTFRLKSGAGPVYICGEHVALEDDFSGMESGDEMDDEVEEEEEEEEDIESPVKPAKKTPAKNANAAGKRKKPEEADEPASDDENNPPKKGKGRGRGRGK
American Whitefish	Coregonus clupeaformis	SIGENAE	predicted in this study	Npm2b2	MHKQEKPLSTLWGCELSESKMEETFKTDDTNYQHQLALRTMCLGAGAKEEFNIVELITGELANVKGVPMATLHANGMPMVNLSGIELHPPVTFRLKSGAGPVYICGEHVALEDDFSGMESDEEMDEEEEDIEESPVKPAKKAPAKNGNAAGKKKKAEAADEPASDDENNPPKKGKGRGRGRGK
Brook Trout	Salvelinus fontinalis	SIGENAE	predicted in this study	Npm2a	MDLSLSPSVSDTVCVLWGCELNDTQRKAVFEIAEDLLEHQFFIRTMCLSAEASKEMHVVEVQDRVGEYSKPVPIATLHPMCQPMVSFSGFELLPPVIFNLRSGQGPLFISGQHLTLVYEEEEEEEEKDEVFSSTLPLDHSGVQ
Brook Trout	Salvelinus fontinalis	SIGENAE	predicted in this study	Npm2b1	MNKLEKPLSTLWGCELRESKKEETFKTDDTNHQHQLALKTMCLGAGAKEEFNIVALITGEPDNGKGIPMATLHANGMPTVNLSGIDLHPPVTFQLRSGTGPVYICGEHVALEDDFSGMDSGDEEMEEEEEEDIESPVKPVKKATAKNANVAGKRKKPEEADEPASDDEKNPPKKGKGRGRGRGK
Brook Trout	Salvelinus fontinalis	SIGENAE	predicted in this study	Npm2b2	MHKQEKPLSMLWGCELSDSKMQETFKTDDTNYQHQLALRTMCLGAGAKEEFNIVELITGEPANGKGVAVATLHANGMPMVNLSGLELHPPVTFRLKSGAGPVYICGEHIALEDDLSGMESGDEEMEDEEEDIEESPVKPKKALAKSVNAAGKKKKPEAADEPVSDDENPPKKGKGRGKGRGK
Brown Trout	Salmo trutta	SIGENAE	predicted in this study	Npm2a	MDLSLSPSVSDTVCVLWGCELNDTQRKAVFEIAEDLLEHQFFIRTMCLSAGASKEMHVVEVQDRVGEYCKPVPIATLHPMCQPMVSFSGFELMPPVIFNLRSGQGPLFISGQHLTLVYEEEEEEEEVFSSTPPLDHSGLQ
Brown Trout	Salmo trutta	SIGENAE	predicted in this study	Npm2b1	MNKPEKPLSTLWGCELSESKKEETFKTDDTNHQHQLALRTMCLGAGAKEEFNIVALITGEPDNGKGIPMATLHANGMPTVNLSGIDLHPPVTFQLKSGAGPVYICGEHMALEDDFSGMESGDEEMEEEEEEEDIESPVKPAKKETAKNANLAGKRKKPEEADEPASDDENNPPKKGKGRGRGRGK
Brown Trout	Salmo trutta	SIGENAE	predicted in this study	Npm2b2	MHKQEKPLSMLWGCELSESKMEETFKTDDTNYQHQLALRTMCLGAGAKEEFNIVELMTGEPANGKGIAVATLHANSMPMVNLSGLELHPPVTFRLKSGAGPVYICGEHIALEDDFSGMGSDDEEMEDEEEDIEESPVKPKKAVARSGNAAGKKKKPEAADAPVSDDENPPKKGKGRGKNKGK
Rainbow Trout	Oncorhynchus mykiss	SIGENAE	predicted in this study	Npm2a	MDLSLSPSVSDTVCVLWGCELNDTQRKAVFEIAEDLLEHQFFIRTMCLSAEASKEMHVVEVQDRVGECCKPVPIATLHPMCQPMVSFSGFELIPPVIFNLRSGQGPLFISGQHLTLVYEEEEEEKEEVFSSTPPLDHSVLQ
Rainbow Trout	Oncorhynchus mykiss	SIGENAE	predicted in this study	Npm2b1	MNKPEKPLSTLWGCELSESKKEGTFKTDDTNHQHQLALRTMCLGAGAKEEFNIVALITGEPDNDKGIPMATLHANGMPTVNLSGIDLHPPVTFQLRSGAGPVYICGEHVALEDDFSGIDSVDEEMEEEEEEEEDIESPVKPAKKATAKNANVAGKRKKPEEADEPASDDENNPPKKGKGRGRGRGK
Rainbow Trout	Oncorhynchus mykiss	SIGENAE	predicted in this study	Npm2b2	MHKQEKPLSMLWGCELSESKMEETFKTDDTNYQHQLALRTMCLGAGAKGEFNIVELITGEPDNGKGITVATLHASGMPMVNLSGLELHPPVTFRLTSGAGPVYICGEHIALEDDFSGIESGDEEMEDEEEDIEESPVKPKKALAKSGNTAEKKKKPEAADEPVSDDENPPQKGKGRGKGRGK
European Whitefish	Coregonus lavaretus	SIGENAE	predicted in this study	Npm2a	MDLSTSSSVSDTVCVLWGCELSDTQRKAVFEIEEEDLLEHQFFIRTMCLSAEASKEMHVVEVQDRVGEYSKPVPIASLHPMCQPMVSFSGFELMPPVTFNLRSGQGPLFISGQHVTLVFEEEEEEEEEVFSSTSPLDHVGLH
European Whitefish	Coregonus lavaretus	SIGENAE	predicted in this study	Npm2b1	MNKQEKPLSTLWGCELSESKKEETFKTDDTNHQHQLALRTMCLGAGAKEEFNIVALITGEPDNGKGIPMATLHANGMPTVNLSGIDLHPPVTFRLKSGAGPVYICGEHVALEDDFSGMESGDEMDDEVEEEEEEEEDIESPVKPAKKTPAKNANAAGKRKKPEEADEPASDDENNPPKKGKGRGRGRGK
European Whitefish	Coregonus lavaretus	SIGENAE	predicted in this study	Npm2b2	MHKQEKPLSTLWGCELSESKMEETFKTDDTNYQHQLALRTMCLGAGAKEEFNIVELITGELANVKGVPMATLHANGMPMVNLSGIELHPPVTFRLKSGAGPVYICGEHVALEDDFSGMESDEEMDEEEEDIEESPVKPAKKAPAKNGNAAGKKKKPEAADEPASDDENPPKKGKGRGRGRGK
Coho Salmon	Oncorhynchus kisutch	SIGENAE	predicted in this study	Npm2a	MDLSLSPSVSDTVCVLWGCELNDTQRKAVFEIAEDLLEHQFFIRTMCLSAEASKEMHVVEVQDRVGECCKPVPIATLHPMCQPMVSFSGFELIPPVIFNLRSGQGPLFISGQHLTLVYEEEEEEKEKKKEGLLINTPT
Coho Salmon	Oncorhynchus kisutch	SIGENAE	predicted in this study	Npm2b1	MNKPEKPLSTLWGCELSESKKEGTFKTDDTNHQHQLALRTMCLGAGAKEEFNIVALITGEADNSKGIPMATLHANGMPTVNLSGIDLHPPVTFQLRSGAGPVYICGEHVALEDDFSGIDSVDEEMEEEEEEEEDIESPVKPAKKATAKNANVAGKRKKPEEADEPASDDEKNPPKKGKGRGRGRGK
Coho Salmon	Oncorhynchus kisutch	SIGENAE	predicted in this study	Npm2b2	MHKQEKPLSMLWGCELSESKMAETFKTDDTNYQHQLALRTMCLGAGAKGEFNIVELITGEPDNGKAVTVATLHASCMPMVNLSGLELHPPVTFRLKSGAGPVYICGEHIALEDDFSGIESGDEEMEDEEEDIEESPVKLTKALAKSGNAAGTKKKPEAADEPVSDDENPPQKGKGRGKGRGK
Grayling	Thymallus thymallus	SIGENAE	predicted in this study	Npm2a	MDLSTSSSVSDTVCVLWGCELSDTQRKAVFEIEEEDLLEHQFFIRTMCLSAEASKEMHVVEVQDRVGEYSKPVPIATLHPMCQPMVSFSGFELMPPVTFNLRSGQGPLFISGQHVTLVFEEEEEEDVFSSTPPLDHNGLQ
Grayling	Thymallus thymallus	SIGENAE	predicted in this study	Npm2b1	MHKQEKPLSTLWGCELSESKMEETFKTDDTNYQHQLALRTMCLGAGAKEEFNIVELITGEPANVKGVPMATLHANGMPMVNLSGIELHPPVTFRLKSGAGPVYICGEHVALEDDFSGMESGDEEIEEEEEEDIEESPVKPAKKAPAKNGSAAGKKKKPEAADEPASDDENPPKKGKGRGRGRGK
Grayling	Thymallus thymallus	SIGENAE	predicted in this study	Npm2b2	MNKQEKPVSTLWGCELSETNKEETFKTDDTNHEHQLALRTMCLGAGAKGEFNIVELITGEPDNGKGIPMATLHANGMPTVNLSGIDLHPPVTFRLKSGAGPVYICGEHVALEDDFSGMESGDEEMDDDEEEEDIESPVKPAKKVPAKNANAAGKRKKPEEADEPASDDENNPPKKGKGRGRGRGK
Atlantic Salmon	Salmo salar	NCBI	NP_001140001.1	Npm2a	MDLSLSPSVSDTVCVLWGCELNDTQRNAVFEIAEDLLEHQFFIRTMCLSAGASKEMHVVEVQDRVGEYCKPVPIATLHPMCQPMVSFSGFELMPPVIFNLRSGQGPLFISGQHLTLVYEEEEEEEEVFSSTPPLDHSGLQ
Atlantic Salmon	Salmo salar	NCBI	predicted in this study	Npm2b1	MHKQEKPLSMLWGCELSESKMEETFKTDDTNYQHQLALRTMCLGAGAKEEFNIVELMTGEPANGEGIAVATLHANSMPMVNLSGLELHPPVTFRLKSGAGPVYICGEHIALEDDFSGMESDEEMEDEEDIEESVKPKKAVASGNAAGKKKKPEAADAPVSDDENPPKKGKGRGKNKGK
Atlantic Salmon	Salmo salar	NCBI	predicted in this study	Npm2b2	MNKPEKPLSTLWGCELSESKKEETFKTDDTNHQHQLALRTMCLGAGAKEEFNIVALITGEPDNGKGIPMATLHANGMPTVNLSGIDLHPPVTFQLKSGAGPVYICGEHVALEDDFSGMDSGDEEMEEEEEEEDIESPVKPAKKETAKNANVAGKRKKPEEADEPASDDENNPPKKGKGRGRGRGK
Dogfish	Scyliorhinus canicula	SIGENAE	predicted in this study	Npm2a	MDSVLERPSCVVWGCELNAQQKTFTFNAKENLLEHQLIIGTLCLGAESEDELNIVTLHSKNSTGNKPIPIASLRRSVLPMISISGLDCTPPVTFTLFAGSGPLYISGQYLILEEHSTSDSGSEDP
Dogfish	Scyliorhinus canicula	SIGENAE	predicted in this study	Npm2b	MTSNKNNKSDTPVAVLWSCELNAGQTTQKFQIADNEIWEHQLALKTICLGVGAKDELNIVEIVPENQSAAVPIAALQLSILPMTTISGIELTPPVTFRLKSGSGPVYITGQNMVLEDYSWDEEEEDMVEEEEEEEEEEETPPKPAKRSATTKKAGLSKKKKMEAERTEDDSDEQLPVKKGKEVGKVRSVATKK
Ghost Shark	Callorhinchus milii	NCBI	XP_007883604.1	Npm2b	MTLNESKSDRLATVLWTCELNTQQTTQTFTVPSDGISADHQLSLKMVCLGVGAKDELNVVEIVPEDASGVSIPIAALQASSMPMTLLCDLDLTPPVTFRLSSGSGPIHVTGQDVTLEDYTWSEEEDEGEVEDEEEAEEETPPKAAKRPAPTKKAGPSKKKRTETKEEEDSDEETLVKKTKVKAKKVKK
