# Supplementary material for: Double maternal-effect: duplicated nucleoplasmin 2 genes, npm2a and npm2b, with essential but distinct functions are shared by fish and tetrapods
Source: BMC Evol Biol. 2018 Nov 12;18:167. doi: 10.1186/s12862-018-1281-3 (PMC6233590; doi:10.1186/s12862-018-1281-3)
Supplement: Supplementary file 4 — Npm2a and Npm2b protein sequence comparisons. (XLSX 9 kb) [file 12862_2018_1281_MOESM4_ESM.xlsx]

## Sheet: Feuil1
Table S4. Npm2a and Npm2b protein sequence comparisons.
Npm2	a:b	a:b1	a:b2	b1:b2
Dogfish	46.4%
Chinese Alligator	38.6%
Xenopus	36.2%
Bowfin	33.9%
European Eel	38.5%
Butterflyfish	31.4%
Sweetfish	30.2%
Allis Shad	37.1%
Elephantnose Fish	41.1%
Zebrafish	41.2%
Panga	38.1%
Astyanax	36.7%
Goldeye	38.1%
Northern Pike	40.1%
Eastern Mudminnow	36.6%
Chinook Salmon		33.7%	33.9%	77.5%
American Whitefish		37.7%	42.5%	84.3%
Brook Trout		36.9%	38.3%	79.7%
Brown Trout		37.4%	37.6%	78.5%
Rainbow Trout		39.2%	37.4%	78.5%
European Whitefish		37.2%	41.5%	86.0%
Coho Salmon		38.9%	38.5%	75.1%
Grayling		40.2%	41.4%	85.8%
