# Supplementary material for: Double maternal-effect: duplicated nucleoplasmin 2 genes, npm2a and npm2b, with essential but distinct functions are shared by fish and tetrapods
Source: BMC Evol Biol. 2018 Nov 12;18:167. doi: 10.1186/s12862-018-1281-3 (PMC6233590; doi:10.1186/s12862-018-1281-3)
Supplement: Supplementary file 5 — List of the genes from the conserved syntenic region of npm2 genes. (XLSX 16 kb) [file 12862_2018_1281_MOESM5_ESM.xlsx]

## Sheet: table
Table S5. List of the genes from the conserved syntenic region of npm2 genes.
Species Name	Gene ID	Gene Name	Location	Start	End	Strand	Gene Family
Homo sapiens	ENSG00000147443	DOK2	Chr8	21766384	21771371	-	DOK
Homo sapiens	ENSG00000130227	XPO7	Chr8	21777180	21864096	+	XPO
Homo sapiens	ENSG00000158806	NPM2	Chr8	21881636	21894408	+	NPM
Homo sapiens	ENSG00000158815	FGF17	Chr8	21899909	21906320	+	FGF
Homo sapiens	ENSG00000158856	DMTN	Chr8	21906506	21940038	+	DMTN
Homo sapiens	ENSG00000168481	LGI3	Chr8	22004338	22014597	-	LGI
Homo sapiens	ENSG00000168487	BMP1	Chr8	22022249	22069839	+	BMP
Homo sapiens	ENSG00000120896	SORBS3	Chr8	22402499	22433301	+	SORBS
Homo sapiens	ENSG00000120913	PDLIM2	Chr8	22435792	22455538	+	PDLIM
Homo sapiens	ENSG00000020181	GPR124	Chr8	37641709	37702414	+	GPR124
Homo sapiens	ENSG00000169154	GOT1L1	Chr8	37791799	37797647	-	GOT1L
Homo sapiens	ENSG00000188778	ADRB3	Chr8	37820516	37824483	-	ADRB
Homo sapiens	ENSG00000165066	NKX6-3	Chr8	41502697	41508855	-	NKX
Homo sapiens	na	na	na	na	na	na	PRLHR
Homo sapiens	na	na	na	na	na	na	NPM
Mus musculus	ENSMUSG00000022102	Dok2	Chr14	70766036	70778495	+	DOK
Mus musculus	ENSMUSG00000022100	Xpo7	Chr14	70654246	70766628	-	XPO
Mus musculus	ENSMUSG00000047911	Npm2	Chr14	70647302	70653084	-	NPM
Mus musculus	ENSMUSG00000022101	Fgf17	Chr14	70636205	70642268	-	FGF
Mus musculus	ENSMUSG00000022099	Dmtn	Chr14	70602184	70636048	-	DMTN
Mus musculus	ENSMUSG00000033595	Lgi3	Chr14	70530821	70538323	+	LGI
Mus musculus	ENSMUSG00000022098	Bmp1	Chr14	70474557	70520260	-	BMP
Mus musculus	ENSMUSG00000022091	Sorbs3	Chr14	70180468	70207637	-	SORBS
Mus musculus	ENSMUSG00000022090	Pdlim2	Chr14	70164218	70177681	-	PDLIM
Mus musculus	ENSMUSG00000031486	Adgra2	Chr8	27085583	27123436	+	GPR124
Mus musculus	ENSMUSG00000039720	Got1l1	Chr8	27197460	27202547	-	GOT1L
Mus musculus	ENSMUSG00000031489	Adrb3	Chr8	27225776	27229588	-	ADRB
Mus musculus	ENSMUSG00000063672	Nkx6-3	Chr8	23153269	23158948	+	NKX
Gallus gallus	ENSGALG00000026250	DOK2	Chr22	1376680	1381157	+	DOK
Gallus gallus	ENSGALG00000001838	XPO7	Chr22	1343627	1375329	-	XPO
Gallus gallus	ENSGALG00000028589	DMTN	JH375617.1	21	6707	+	DMTN
Gallus gallus	ENSGALG00000003118	GPR124	Chr22	2203023	2212432	+	GPR124
Gallus gallus	ENSGALG00000019018	ADRB3	Chr22	2237794	2240084	-	ADRB
Gallus gallus	ENSGALG00000018503	NKX6-3	Chr22	2609090	2610953	-	NKX
Gallus gallus	ENSGALG00000003142	ENSGALG00000003142	Chr22	2230210	2232651	-	PRLHR
Gallus gallus	na	NPM2a	Chr22	2234336	2235733	-	NPM
Alligator sinensis	na	DOK2	Sc_98.1	866660	873917	-	DOK
Alligator sinensis	na	XPO7	Sc_98.1	920909	962094	+	XPO
Alligator sinensis	na	NPM2b	Sc_98.1	969191	971888	+	NPM
Alligator sinensis	na	FGF17	Sc_98.1	991331	995362	+	FGF
Alligator sinensis	na	DMTN	Sc_98.1	1022153	1027427	+	DMTN
Alligator sinensis	na	LGI3	Sc_722.1	751553	758511	-	LGI3
Alligator sinensis	na	BMP1	Sc_722.1	827823	865880	+	BMP
Alligator sinensis	na	SORBS3	Sc_722.1	1052317	1064819	+	SORBS
Alligator sinensis	na	PDLIM2	Sc_722.1	1072178	1081205	+	PDLIM
Alligator sinensis	na	GPR124	Sc_98.1	1072231	1131624	+	GPR124
Alligator sinensis	na	PRLHR	Sc_98.1	1229891	1238072	-	PRLHR
Alligator sinensis	na	NPM2a	Sc_98.1	1284307	1285410	-	NPM
Alligator sinensis	na	GOT1L1	Sc_98.1	1277587	1282063	-	GOT1L
Alligator sinensis	na	ADRB3	Sc_98.1	1295431	1296006	-	ADRB
Alligator sinensis	na	NKX6-3	Sc_98.1	2390540	2392599	-	NKX
Xenopus tropicalis	ENSXETG00000010544	xpo7	GL172670.1	864899	886720	+	XPO
Xenopus tropicalis	ENSXETG00000010542	npm2	GL172670.1	894558	899611	+	NPM
Xenopus tropicalis	ENSXETG00000010536	bmp1	GL172670.1	1003039	1047055	+	BMP
Xenopus tropicalis	ENSXETG00000031176	ENSXETG00000031176	GL172670.1	1246987	1265168	+	SORBS
Xenopus tropicalis	ENSXETG00000024325	gpr124	GL172676.1	1587681	1608051	-	GPR124
Xenopus tropicalis	ENSXETG00000030790	ADRB3	GL172670.1	249810	250940	-	ADRB
Xenopus tropicalis	ENSXETG00000016802	nkx6-3	GL172670.1	1652477	1657728	-	NKX
Xenopus tropicalis	ENSXETG00000030563	ENSXETG00000030563	GL172676.1	1482020	1511518	+	PRLHR
Xenopus tropicalis	ENSXETG00000016499	XB-GENE-5867547	GL172670.1	214720	219545	-	NPM
Latimeria chalumnae	ENSLACG00000015823	XPO7	JH126692.1	1369324	1467503	+	XPO
Latimeria chalumnae	ENSLACG00000016196	NPM2	JH126692.1	1483979	1487747	+	NPM
Latimeria chalumnae	ENSLACG00000016733	DMTN	JH126692.1	1707181	1739206	+	DMTN
Latimeria chalumnae	ENSLACG00000015258	LGI3	JH126808.1	1211906	1223451	-	LGI
Latimeria chalumnae	ENSLACG00000015800	BMP1	JH126808.1	1248263	1428563	+	BMP
Latimeria chalumnae	ENSLACG00000008121	SORBS3	JH126692.1	322077	351102	+	SORBS
Latimeria chalumnae	ENSLACG00000010398	PDLIM2	JH126692.1	499653	511446	+	PDLIM
Latimeria chalumnae	ENSLACG00000011492	GPR124	JH127155.1	606813	836977	+	GPR124
Latimeria chalumnae	ENSLACG00000014513	GOT1L1	JH127155.1	1042220	1087802	-	GOT1L
Latimeria chalumnae	ENSLACG00000002602	ADRB3	JH127166.1	53690	54910	-	ADRB
Latimeria chalumnae	ENSLACG00000007531	NKX6-3	JH127420.1	282214	287934	-	NKX
Latimeria chalumnae	ENSLACG00000013902	PRLHR	JH127155.1	926717	960061	-	PRLHR
Lepisosteus oculatus	ENSLOCG00000014900	dok2	LG1	3843748	3871661	+	DOK
Lepisosteus oculatus	ENSLOCG00000014884	xpo7	LG1	3780289	3820205	-	XPO
Lepisosteus oculatus	ENSLOCG00000014878	npm2b	LG1	3766733	3771309	-	NPM
Lepisosteus oculatus	ENSLOCG00000014874	fgf17	LG1	3734120	3743527	-	FGF
Lepisosteus oculatus	ENSLOCG00000014865	dmtn	LG1	3687680	3704253	-	DMTN
Lepisosteus oculatus	ENSLOCG00000014999	lgi3	LG1	5874884	5887645	+	LGI
Lepisosteus oculatus	ENSLOCG00000014917	bmp1b	LG1	4665059	4747087	-	BMP
Lepisosteus oculatus	ENSLOCG00000014940	sorbs3	LG1	5121111	5149865	+	SORBS
Lepisosteus oculatus	ENSLOCG00000014946	pdlim2	LG1	5151747	5212815	+	PDLIM
Lepisosteus oculatus	ENSLOCG00000014947	gpr124	LG1	5232155	5288985	+	GPR124
Lepisosteus oculatus	ENSLOCG00000014957	got1l1	LG1	5367065	5378046	-	GOT1L
Lepisosteus oculatus	ENSLOCG00000014961	adrb3a	LG1	5409925	5423124	-	ADRB
Lepisosteus oculatus	ENSLOCG00000015030	nkx6.3	LG1	6115019	6120347	-	NKX
Lepisosteus oculatus	ENSLOCG00000014955	prlhr2b	LG1	5323709	5336057	-	PRLHR
Lepisosteus oculatus	ENSLOCG00000014960	npm2a	LG1	5380190	5385137	-	NPM
Danio rerio	ENSDARG00000075818	dok2	Chr8	44589284	44634834	-	DOK
Danio rerio	ENSDARG00000005540	xpo7	Chr10	20104113	20135114	+	XPO
Danio rerio	ENSDARG00000053963	npm2b	Chr10	45752921	45759514	-	NPM
Danio rerio	ENSDARG00000023520	fgf17	Chr8	54946469	54959530	+	FGF
Danio rerio	ENSDARG00000013110	dmtn	Chr10	20142490	20181525	+	DMTN
Danio rerio	ENSDARG00000041358	lgi3	Chr8	53653420	53682918	-	LGI
Danio rerio	ENSDARG00000028053	bmp1b	Chr10	42226043	42305408	-	BMP
Danio rerio	ENSDARG00000028071	bmp1a	Chr8	53434078	53571387	-	BMP
Danio rerio	ENSDARG00000037476	sorbs3	Chr8	39407720	39495089	-	SORBS
Danio rerio	ENSDARG00000069956	pdlim2	Chr8	39278491	39406172	-	PDLIM
Danio rerio	ENSDARG00000076994	gpr124	Chr8	39115700	39247389	-	GPR124
Danio rerio	ENSDARG00000053644	got1l1	Chr8	38867250	38884301	+	GOT1L
Danio rerio	ENSDARG00000052919	adrb3b	Chr10	42574381	42589389	+	ADRB
Danio rerio	ENSDARG00000053646	adrb3a	Chr8	38812340	38850902	+	ADRB
Danio rerio	ENSDARG00000060529	nkx6.3	Chr8	39503632	39506306	+	NKX
Danio rerio	ENSDARG00000036458	prlhr2b	Chr10	42627246	42635288	+	PRLHR
Danio rerio	ENSDARG00000044900	prlhr2a	Chr8	39017817	39061266	+	PRLHR
Danio rerio	ENSDARG00000076391	npm2a	Chr8	38861414	38867061	+	NPM
Tetraodon nigroviridis	ENSTNIG00000006285	nkx6.3	Chr_Un_rand	32092961	32094472	+	NKX
Tetraodon nigroviridis	ENSTNIG00000009096	prlhr2b	Chr4	1769459	1770704	+	PRLHR
Tetraodon nigroviridis	ENSTNIG00000002949	adgra2	Chr_Un_rand	55443054	55451508	+	GPR124
Tetraodon nigroviridis	ENSTNIG00000009100	bmp1b	Chr4	1729771	1736281	-	BMP
Tetraodon nigroviridis	ENSTNIG00000010819	bmp1a	Chr12	641087	654918	+	BMP
Tetraodon nigroviridis	LGI3	LGI3	Chr_Un_rand	47399448	47400739	-	LGI
Tetraodon nigroviridis	ENSTNIG00000018881	dmtn	Chr12	12322346	12324814	+	DMTN
Tetraodon nigroviridis	ENSTNIG00000003524	fgf17	Chr_Un_rand	59653202	59654944	+	FGF
Tetraodon nigroviridis	ENSTNIG00000004671	xpo7	Chr4	3053676	3061221	-	XPO
Tetraodon nigroviridis	ENSTNIG00000006045	dok2	Chr12	12458668	12461681	-	DOK
Tetraodon nigroviridis	na	na	na	na	na	na	NPM
Tetraodon nigroviridis	na	na	na	na	na	na	NPM
